# Supplementary material for: Silver Nanoparticle Sensor Array-Based Meat Freshness Inspection System
Source: Foods. 2023 Oct 18;12(20):3814. doi: 10.3390/foods12203814 (PMC10606817; doi:10.3390/foods12203814)
Supplement: Supplementary file 1 [file foods-12-03814-s001.zip]

Archive with 1 entries (1 files):
- foods-2660497-SI.pdf
